# Supplementary material for: Association Between Maternal Diet and Frequency of Micronuclei in Mothers and Newborns: A Systematic Review
Source: Nutrients. 2025 Aug 1;17(15):2535. doi: 10.3390/nu17152535 (PMC12348456; doi:10.3390/nu17152535)
Supplement: Supplementary file 1 [file nutrients-17-02535-s001.zip]

Archive with 1 entries (1 files):
- nutrients-3781185-supplementary.pdf
